# Supplementary material for: Molecular Imprinting of Benzylpiperazine: A Comparison of the Self-Assembly and Semi-Covalent Approaches
Source: Int J Mol Sci. 2023 Mar 7;24(6):5117. doi: 10.3390/ijms24065117 (PMC10048891; doi:10.3390/ijms24065117)
Supplement: Supplementary file 1 [file ijms-24-05117-s001.zip]

Archive with 1 entries (1 files):
- ijms-2200174-supplementary.pdf
